# Supplementary material for: Rediscovery of the critically endangered Hill's horseshoe bat (Rhinolophushilli) and other new records of bat species in Rwanda
Source: Biodivers Data J. 2022 May 19;10:e83546. doi: 10.3897/BDJ.10.e83546 (PMC9848553; doi:10.3897/BDJ.10.e83546)
Supplement: Supplementary material 1 — Occurrence data with associated GenBank accession numbers. [file bdj-10-e83546-s001.xlsx]

## Sheet: Sheet1
Species	Specimen_voucher	Lat_Lon	Collection_date	Genbank Accession Numbers
Kerivoula argentata	BCIARW19001	2.53 N 29.38 E	2019-01-13	OK377601
Kerivoula argentata	BCIARW19002	2.53 N 29.38 E	2019-01-13	OK377602
Kerivoula argentata	BCIARW19003	2.53 N 29.38 E	2019-01-13	OK377603
Kerivoula argentata	BCIARW19004	2.53 N 29.38 E	2019-01-13	OK377604
Kerivoula argentata	BCIARW19007	2.49 N 29.29 E	2019-01-14	OK377605
Kerivoula argentata	BCIARW19008	2.48 N 29.48 E	2019-01-15	OK377606
Kerivoula argentata	BCIARW19015	2.48 N 29.48 E	2019-01-16	OK377607
Kerivoula argentata	BCIARW19035	2.49 N 29.16 E	2019-01-18	OK377608
Kerivoula argentata	BCIBRW19042	2.55 N 28.98 E	2019-01-20	OK377609
Kerivoula argentata	BCIARW19045	2.49 N 29.29 E	2019-01-21	OK377610
Kerivoula argentata	BCIARW19049	2.48 N 29.48 E	2019-01-22	OK377611
Kerivoula argentata	BCIARW19053	2.48 N 29.20 E	2019-01-23	OK377612
Kerivoula argentata	BCIARW19054	2.48 N 29.20 E	2019-01-23	OK377613
Kerivoula argentata	BCIARW19055	2.48 N 29.20 E	2019-01-23	OK377614
Hipposideros caffer	BCIARW19005	2.50 N 29.29 E	2019-01-14	OK377615
Hipposideros caffer	BCIARW19006	2.50 N 29.29 E	2019-01-14	OK377616
Hipposideros caffer	BCIARW19010	2.48 N 29.48 E	2019-01-15	OK377617
Hipposideros caffer	BCIARW19011	2.49 N 29.48 E	2019-01-15	OK377618
Hipposideros caffer	BCIARW19012	2.50 N 29.48 E	2019-01-15	OK377619
Hipposideros caffer	BCIARW19013	2.51 N 29.48 E	2019-01-15	OK377620
Hipposideros caffer	BCIARW19017	2.49 N 29.17 E	2019-01-17	OK377621
Hipposideros caffer	BCIARW19018	2.49 N 29.17 E	2019-01-17	OK377622
Hipposideros caffer	BCIARW19019	2.49 N 29.17 E	2019-01-17	OK377623
Hipposideros caffer	BCIARW19020	2.49 N 29.17 E	2019-01-17	OK377624
Hipposideros caffer	BCIARW19021	2.49 N 29.17 E	2019-01-17	OK377625
Hipposideros caffer	BCIARW19022	2.49 N 29.17 E	2019-01-17	OK377626
Hipposideros caffer	BCIARW19023	2.49 N 29.17 E	2019-01-17	OK377627
Hipposideros caffer	BCIARW19024	2.49 N 29.17 E	2019-01-17	OK377628
Hipposideros caffer	BCIARW19025	2.49 N 29.17 E	2019-01-17	OK377629
Hipposideros caffer	BCIARW19026	2.49 N 29.17 E	2019-01-17	OK377630
Hipposideros caffer	BCIARW19027	2.49 N 29.17 E	2019-01-17	OK377631
Hipposideros caffer	BCIARW19028	2.49 N 29.17 E	2019-01-17	OK377632
Hipposideros caffer	BCIARW19032	2.49 N 29.16 E	2019-01-18	OK377633
Hipposideros caffer	BCIARW19033	2.49 N 29.16 E	2019-01-18	OK377634
Hipposideros caffer	BCIARW19034	2.49 N 29.16 E	2019-01-18	OK377635
Hipposideros caffer	BCIBRW19036	2.58 N 29.03 E	2019-01-20	OK377636
Hipposideros caffer	BCIBRW19037	2.58 N 29.03 E	2019-01-20	OK377637
Hipposideros caffer	BCIBRW19038	2.58 N 29.03 E	2019-01-20	OK377638
Hipposideros caffer	BCIBRW19039	2.58 N 29.03 E	2019-01-20	OK377639
Hipposideros caffer	BCIBRW19040	2.58 N 29.03 E	2019-01-20	OK377640
Hipposideros caffer	BCIBRW19043	2.55 N 28.98 E	2019-01-20	OK377641
Hipposideros caffer	BCIARW19046	2.49 N 28.98 E	2019-01-21	OK377642
Hipposideros caffer	BCIARW19047	2.49 N 28.98 E	2019-01-21	OK377643
Hipposideros caffer	BCIARW19048	2.49 N 28.98 E	2019-01-21	OK377644
Myonycteris angolensis	BCIBRW19029	2.48 N 29.20 E	2019-01-17	OK377645
Myonycteris angolensis	BCIBRW19030	2.48 N 29.20 E	2019-01-17	OK377646
Myonycteris angolensis	BCIARW19031	2.49 N 29.16 E	2019-01-18	OK377647
Myonycteris angolensis	BCIARW19051	2.48 N 29.48 E	2019-01-22	OK377648
Rhinolophus clivosus	BCIARW19016	2.49 N 29.17 E	2019-01-17	OK377649
Rhinolophus clivosus	BCIARW19044	2.49 N 29.29 E	2019-01-21	OK377650
Rhinolophus hilli	BCIARW19009	2.48 N 29.48 E	2019-01-15	OK377651
Rhinolophus hilli	BCIARW19052	2.48 N 29.48 E	2019-01-22	OK377652
Rhinolophus landeri	BCIBRW19041	2.55 N 28.98 E	2019-01-20	OK377653
