# Supplementary material for: Rediscovery of the critically endangered Hill's horseshoe bat (Rhinolophushilli) and other new records of bat species in Rwanda
Source: Biodivers Data J. 2022 May 19;10:e83546. doi: 10.3897/BDJ.10.e83546 (PMC9848553; doi:10.3897/BDJ.10.e83546)
Supplement: Supplementary material 2 — Species information, including GenBank accession numbers, used for phylogenetic analysis. [file bdj-10-e83546-s002.xlsx]

## Sheet: Sheet1
Taxon	Institution	cyt-b accession no.	Country
R. ruwenzorii	FMNH	MN025736	Uganda
R. ruwenzorii	FMNH	MN025737	Uganda
R. ruwenzorii	FMNH	MN025738	Uganda
R. willardi	FMNH	MN025757	Democratic Republic of Congo
R. willardi	FMNH	MN025758	Democratic Republic of Congo
R. willardi	FMNH	MN025759	Democratic Republic of Congo
R. hildebrandtii 1	FMNH	MN025716	Kenya
R. hildebrandtii 1	FMNH	MN025718	Kenya
R. hildebrandtii 1	FMNH	MN025718	Kenya
R. hildebrandtii 1	FMNH	MN025719	Kenya
R. hildebrandtii 1	FMNH	MN025720	Tanzania
R. darlingi	FMNH	MN025635	Malawi
R. fumigatus/eloquens 3	FMNH	MN025664	Kenya
R. fumigatus/eloquens 2	FMNH	MN025665	Kenya
R. fumigatus/eloquens 1	FMNH	MN025666	Kenya
R. fumigatus/eloquens 0	FMNH	MN025667	Kenya
R. fumigatus/eloquens 1	FMNH	MN025668	Kenya
R. damarensis	FMNH	MN025634	Democratic Republic of Congo
R. clivosus 1	FMNH	MN025603	Malawi
R. clivosus 1	FMNH	MN025604	Malawi
R. clivosus 1	FMNH	MN025605	Malawi
R. clivosus 1	FMNH	MN025606	Mozambique
R. clivosus 1	FMNH	MN025607	Mozambique
R. rhodesiae	FMNH	MN025733	Mozambique
R. rhodesiae	FMNH	MN025734	Mozambique
R. rhodesiae	FMNH	MN025735	Mozambique
R. simulator 1	FMNH	MN025739	Malawi
R. simulator 1	FMNH	MN025740	Malawi
R. simulator 1	FMNH	MN025741	Malawi
R. simulator 1	FMNH	MN025742	Malawi
R. simulator 1	FMNH	MN025743	Malawi
R. cf. denti	FMNH	MN025577	Democratic Republic of Congo
R. cf. denti	FMNH	MN025578	Gabon
R. cf. denti/simulator	FMNH	MN025579	Malawi
R. cf. denti/simulator	FMNH	MN025580	Mozambique
R. cf. denti/simulator	FMNH	MN025581	Mozambique
R. cf. denti/simulator	FMNH	MN025582	Mozambique
R. cf. denti/simulator	FMNH	MN025583	Tanzania
R. blasii 1	FMNH	MN025571	Malawi
R. blasii 1	FMNH	MN025572	Malawi
R. blasii 1	FMNH	MN025573	Malawi
R. blasii 1	FMNH	MN025574	Malawi
R. blasii 1	FMNH	MN025575	Mozambique
R. cf. landeri	FMNH	MN025584	Kenya
R. cf. landeri	FMNH	MN025585	Kenya
R. cf. landeri	FMNH	MN025586	Kenya
R. cf. landeri	FMNH	MN025587	Kenya
R. cf. landeri	FMNH	MN025588	Kenya
R. lobatus	FMNH	MN025730	Mozambique
R. lobatus	FMNH	MN025731	Mozambique
R. lobatus	FMNH	MN025732	Mozambique
Macronycterus vittatus	FMNH	MN025556	Kenya
R. alcyone	FMNH	MN025557	Central African Republic
R. alcyone	FMNH	MN025558	Central African Republic
R. alcyone	FMNH	MN025559	Central African Republic
R. alcyone	FMNH	MN025560	Gabon
R. alcyone	FMNH	MN025561	Gabon
R. hilli	BCI	OK377651	Rwanda
R. hilli	BCI	OK377652	Rwanda
